# Supplementary material for: AI-Enabled First-Response Support After Sexual and Gender-Based Violence: A PRISMA-ScR Scoping Review
Source: Healthcare (Basel). 2026 Jul 18;14(14):2174. doi: 10.3390/healthcare14142174 (PMC13410215; doi:10.3390/healthcare14142174)
Supplement: Supplementary file 1 [file healthcare-14-02174-s001.zip]

Archive with 1 entries (1 files):
- healthcare-4418297-supplementary.pdf
